# Supplementary material for: The Antimicrobial Effect of Various Single-Strain and Multi-Strain Probiotics, Dietary Supplements or Other Beneficial Microbes against Common Clinical Wound Pathogens
Source: Microorganisms. 2022 Dec 19;10(12):2518. doi: 10.3390/microorganisms10122518 (PMC9781324; doi:10.3390/microorganisms10122518)
Supplement: Supplementary file 1 [file microorganisms-10-02518-s001.zip]

Archive with 1 entries (1 files):
- microorganisms-2028387-supplementary.pdf
